# Supplementary material for: Ten unique and charismatic new species of Microgastrinae wasps (Hymenoptera, Braconidae) from North America
Source: Zookeys. 2018 Jan 18;(730):123–50. doi: 10.3897/zookeys.730.22869 (PMC5799786; doi:10.3897/zookeys.730.22869)
Supplement: XML Treatment for Diolcogaster miamensis [file zookeys.730.22869-treatment2.xml]

<!DOCTYPE tp:taxon-treatment
  PUBLIC "-//TaxonX//DTD Taxonomic Treatment Publishing DTD v0 20100105//EN" "tax-treatment-NSO.dtd">
<tp:taxon-treatment xmlns:tp="http://www.plazi.org/taxpub"><tp:treatment-meta><kwd-group><label>Taxon classification</label><kwd><named-content xmlns:xlink="http://www.w3.org/1999/xlink" content-type="kingdom">Animalia</named-content></kwd><kwd><named-content xmlns:xlink="http://www.w3.org/1999/xlink" content-type="order">Hymenoptera</named-content></kwd><kwd><named-content xmlns:xlink="http://www.w3.org/1999/xlink" content-type="family">Braconidae</named-content></kwd></kwd-group><mixed-citation publication-type="journal"><person-group><name><surname>Fernandez-Triana</surname><given-names>Jose</given-names></name></person-group><article-title>Ten unique and charismatic new species of <tp:taxon-name><tp:taxon-name-part taxon-name-part-type="subfamily">Microgastrinae</tp:taxon-name-part></tp:taxon-name> wasps (<tp:taxon-name><tp:taxon-name-part taxon-name-part-type="order">Hymenoptera</tp:taxon-name-part></tp:taxon-name>, <tp:taxon-name><tp:taxon-name-part taxon-name-part-type="family">Braconidae</tp:taxon-name-part></tp:taxon-name>) from North America</article-title><source>Zookeys</source><day>18</day><month>1</month><year>2018</year><volume>2018</volume><issue>730</issue><fpage>123</fpage><lpage>150</lpage><pub-id pub-id-type="doi">10.3897/zookeys.730.22869</pub-id></mixed-citation></tp:treatment-meta><tp:nomenclature><tp:taxon-name>
              <tp:taxon-name-part taxon-name-part-type="genus" reg="Diolcogaster">Diolcogaster</tp:taxon-name-part>
              <tp:taxon-name-part taxon-name-part-type="species" reg="miamensis">miamensis</tp:taxon-name-part>
              <object-id xmlns:xlink="http://www.w3.org/1999/xlink" content-type="zoobank" xlink:type="simple">http://zoobank.org/85DAD587-5462-46E7-A8AE-1138554AE4F0</object-id>
            </tp:taxon-name><tp:taxon-authority>Fernandez-Triana</tp:taxon-authority><tp:taxon-status xmlns:xlink="http://www.w3.org/1999/xlink" xlink:type="simple">sp. n.</tp:taxon-status><xref ref-type="fig" rid="F2">Fig. 2</xref><!--PageBreak--></tp:nomenclature><tp:treatment-sec sec-type="Holotype" id="SECID0EECAE"><title>Holotype.</title><p>Female, <named-content xmlns:xlink="http://www.w3.org/1999/xlink" content-type="dwc:institutional_code" xlink:type="simple">CNC</named-content>, UNITED STATES. Holotype locality: Hammock forest on Chekika State Park Recreation Area, SW of Miami, Dade County, Florida, USA.</p></tp:treatment-sec><tp:treatment-sec sec-type="Holotype labels" id="SECID0EJCAE"><title>Holotype labels.</title><p>First label: FLA: Dade Co; Chekika St./Rec. Area, 50 km SW Miami/1.v–2.viii.1985, S&amp;J Peck/Grossman Hammock For./malaise-FIT. Second label: <ext-link xmlns:xlink="http://www.w3.org/1999/xlink" ext-link-type="uri" xlink:href="http://hol.osu.edu/spmInfo.html?id=CNC735735" xlink:type="simple">CNC735735</ext-link>.</p></tp:treatment-sec><tp:treatment-sec sec-type="Paratypes" id="SECID0EOCAE"><title>Paratypes.</title><p>1 ♂ (<named-content xmlns:xlink="http://www.w3.org/1999/xlink" content-type="dwc:institutional_code" xlink:type="simple">CNC</named-content>) from Archbold Biological Station, Highlands County, Florida, USA. Voucher code: <ext-link xmlns:xlink="http://www.w3.org/1999/xlink" ext-link-type="uri" xlink:href="http://hol.osu.edu/spmInfo.html?id=CNC489838" xlink:type="simple">CNC489838</ext-link>. Collecting dates: 18–22.iii.1987.</p></tp:treatment-sec><tp:treatment-sec sec-type="diagnosis" id="SECID0ETCAE"><title>Diagnosis.</title><p>See <italic><tp:taxon-name><tp:taxon-name-part taxon-name-part-type="genus" reg="Diolcogaster">Diolcogaster</tp:taxon-name-part> <tp:taxon-name-part taxon-name-part-type="species" reg="ichiroi">ichiroi</tp:taxon-name-part></tp:taxon-name></italic> above for details on how these two species are distinct from each other and from all other known <italic><tp:taxon-name><tp:taxon-name-part taxon-name-part-type="genus" reg="Diolcogaster">Diolcogaster</tp:taxon-name-part></tp:taxon-name></italic> in North America.</p><fig id="F2" position="float" orientation="portrait"><label>Figures 2.</label><caption><p>
                  <italic><tp:taxon-name><tp:taxon-name-part taxon-name-part-type="genus" reg="Diolcogaster">Diolcogaster</tp:taxon-name-part> <tp:taxon-name-part taxon-name-part-type="species" reg="miamensis">miamensis</tp:taxon-name-part></tp:taxon-name></italic>, male paratype.</p></caption><graphic xmlns:xlink="http://www.w3.org/1999/xlink" xlink:href="zookeys-730-123-g002.jpg" position="float" orientation="portrait" xlink:type="simple" id="oo_180227.jpg"/></fig></tp:treatment-sec><tp:treatment-sec sec-type="description" id="SECID0EDEAE"><title>Description.</title><p>Female. Body coloration varied: head yellow frontally, orange in the back, antenna flagellomeres mostly yellow, but with tip brown; meso- and metasoma mostly black, with some small areas light brown; legs mostly yellow-white, with most of metafemur and posterior 0.5 of metatibia brown, and metatarsus yellow-brown. Wings mostly hyaline, with slightly infumate spot below pterostigma, most veins brown and pterostigma brown. Body mostly coarsely sculptured. Scutoscutellar sulcus with 8 costulae. Hind wing with vannal lobe straight to slightly concave and centrally <!--PageBreak-->without setae. Tarsal claws simple. T1–3 forming a carapace that covers rest of metasoma. Ovipositor sheaths relatively short, with long setae (but all of same thickness). <bold>Body measurements (mm).</bold> Body L: 2.2; fore wing L: 2.2; ovipositor sheaths L (approximate measurement): 0.15; metafemur L/W: 0.68/0.22; metatibia L: 0.87; metati<!--PageBreak-->bia inner/outer spurs L: 0.27/0.20; first segment of metatarsus L: 0.41; F2/3/14/15/16: 0.23/0.21/0.12/0.11/0.14; ocular–ocellar line: 0.09; interocellar distance: 0.08; posterior ocellus diameter: 0.07.</p><p>Male. As female.</p></tp:treatment-sec><tp:treatment-sec sec-type="distribution" id="SECID0EQEAE"><title>Distribution.</title><p>United States: FL. Only known from two localities in south Florida.</p></tp:treatment-sec><tp:treatment-sec sec-type="etymology" id="SECID0EVEAE"><title>Etymology.</title><p>Named after the Miami metropolitan area (also known as Greater Miami or South Florida), where the holotype locality is found, to highlight the great natural values of the area and to bring further attention to the conservation and appreciation of nature in south Florida.</p></tp:treatment-sec><tp:treatment-sec sec-type="notes" id="SECID0E1EAE"><title>Notes.</title><p>See Notes above (under <italic><tp:taxon-name><tp:taxon-name-part taxon-name-part-type="genus" reg="Diolcogaster">Diolcogaster</tp:taxon-name-part> <tp:taxon-name-part taxon-name-part-type="species" reg="ichiroi">ichiroi</tp:taxon-name-part></tp:taxon-name></italic>) for more details on the conservation value of these species. Both specimens of <italic><tp:taxon-name><tp:taxon-name-part taxon-name-part-type="genus" reg="Diolcogaster">D.</tp:taxon-name-part> <tp:taxon-name-part taxon-name-part-type="species" reg="miamensis">miamensis</tp:taxon-name-part></tp:taxon-name></italic> were collected with Malaise traps.</p></tp:treatment-sec></tp:taxon-treatment>
