# Supplementary material for: Ten unique and charismatic new species of Microgastrinae wasps (Hymenoptera, Braconidae) from North America
Source: Zookeys. 2018 Jan 18;(730):123–50. doi: 10.3897/zookeys.730.22869 (PMC5799786; doi:10.3897/zookeys.730.22869)
Supplement: XML Treatment for Microgaster archboldensis [file zookeys.730.22869-treatment4.xml]

<!DOCTYPE tp:taxon-treatment
  PUBLIC "-//TaxonX//DTD Taxonomic Treatment Publishing DTD v0 20100105//EN" "tax-treatment-NSO.dtd">
<tp:taxon-treatment xmlns:tp="http://www.plazi.org/taxpub"><tp:treatment-meta><kwd-group><label>Taxon classification</label><kwd><named-content xmlns:xlink="http://www.w3.org/1999/xlink" content-type="kingdom">Animalia</named-content></kwd><kwd><named-content xmlns:xlink="http://www.w3.org/1999/xlink" content-type="order">Hymenoptera</named-content></kwd><kwd><named-content xmlns:xlink="http://www.w3.org/1999/xlink" content-type="family">Braconidae</named-content></kwd></kwd-group><mixed-citation publication-type="journal"><person-group><name><surname>Fernandez-Triana</surname><given-names>Jose</given-names></name></person-group><article-title>Ten unique and charismatic new species of <tp:taxon-name><tp:taxon-name-part taxon-name-part-type="subfamily">Microgastrinae</tp:taxon-name-part></tp:taxon-name> wasps (<tp:taxon-name><tp:taxon-name-part taxon-name-part-type="order">Hymenoptera</tp:taxon-name-part></tp:taxon-name>, <tp:taxon-name><tp:taxon-name-part taxon-name-part-type="family">Braconidae</tp:taxon-name-part></tp:taxon-name>) from North America</article-title><source>Zookeys</source><day>18</day><month>1</month><year>2018</year><volume>2018</volume><issue>730</issue><fpage>123</fpage><lpage>150</lpage><pub-id pub-id-type="doi">10.3897/zookeys.730.22869</pub-id></mixed-citation></tp:treatment-meta><tp:nomenclature><tp:taxon-name>
              <tp:taxon-name-part taxon-name-part-type="genus" reg="Microgaster">Microgaster</tp:taxon-name-part>
              <tp:taxon-name-part taxon-name-part-type="species" reg="archboldensis">archboldensis</tp:taxon-name-part>
              <object-id xmlns:xlink="http://www.w3.org/1999/xlink" content-type="zoobank" xlink:type="simple">http://zoobank.org/C115F955-C73A-4B06-8EB1-BA0292977DAD</object-id>
            </tp:taxon-name><tp:taxon-authority>Fernandez-Triana</tp:taxon-authority><tp:taxon-status xmlns:xlink="http://www.w3.org/1999/xlink" xlink:type="simple">sp. n.</tp:taxon-status><xref ref-type="fig" rid="F4">Fig. 4</xref><!--PageBreak--><!--PageBreak--></tp:nomenclature><tp:treatment-sec sec-type="Holotype" id="SECID0EGUAE"><title>Holotype.</title><p>Female, <named-content xmlns:xlink="http://www.w3.org/1999/xlink" content-type="dwc:institutional_code" xlink:type="simple">CNC</named-content>, UNITED STATES. Holotype locality: Archbold Biological Station, Highlands County, Florida, USA.</p><!--PageBreak--></tp:treatment-sec><tp:treatment-sec sec-type="Holotype labels" id="SECID0EMUAE"><title>Holotype labels.</title><p>First label: U.S.A. FL: Highlands Co./Archbold Biol. Sta./1-8.vi.1987, D. B. Wahl/<ext-link xmlns:xlink="http://www.w3.org/1999/xlink" ext-link-type="uri" xlink:href="http://hol.osu.edu/spmInfo.html?id=CNC489773" xlink:type="simple">CNC489773</ext-link>.</p></tp:treatment-sec><tp:treatment-sec sec-type="Paratypes" id="SECID0ERUAE"><title>Paratypes.</title><p>1♀, 8 ♂ (<named-content xmlns:xlink="http://www.w3.org/1999/xlink" content-type="dwc:institutional_code" xlink:type="simple">CNC</named-content>) from the same locality than holotype. Voucher codes: CNCHYM 01662, CNCHYM 01663, CNCHYM 01665, <ext-link xmlns:xlink="http://www.w3.org/1999/xlink" ext-link-type="uri" xlink:href="http://hol.osu.edu/spmInfo.html?id=CNC483424" xlink:type="simple">CNC483424</ext-link>, <ext-link xmlns:xlink="http://www.w3.org/1999/xlink" ext-link-type="uri" xlink:href="http://hol.osu.edu/spmInfo.html?id=CNC489814" xlink:type="simple">CNC489814</ext-link>, <!--PageBreak--><ext-link xmlns:xlink="http://www.w3.org/1999/xlink" ext-link-type="uri" xlink:href="http://hol.osu.edu/spmInfo.html?id=CNC654633" xlink:type="simple">CNC654633</ext-link>–<ext-link xmlns:xlink="http://www.w3.org/1999/xlink" ext-link-type="uri" xlink:href="http://hol.osu.edu/spmInfo.html?id=CNC654636" xlink:type="simple">CNC654636</ext-link>. Collecting dates: 1–29.vi.1987 and 18–24.viii.1987, some specimens collected with Malaise trap and others with flight interception traps.</p><fig id="F4" position="float" orientation="portrait"><label>Figures 4.</label><caption><p>
                  <italic><tp:taxon-name><tp:taxon-name-part taxon-name-part-type="genus" reg="Microgaster">Microgaster</tp:taxon-name-part> <tp:taxon-name-part taxon-name-part-type="species" reg="archboldensis">archboldensis</tp:taxon-name-part></tp:taxon-name></italic>, female holotype.</p></caption><graphic xmlns:xlink="http://www.w3.org/1999/xlink" xlink:href="zookeys-730-123-g004.jpg" position="float" orientation="portrait" xlink:type="simple" id="oo_180229.jpg"/></fig></tp:treatment-sec><tp:treatment-sec sec-type="diagnosis" id="SECID0ERVAE"><title>Diagnosis.</title><p>
              <italic><tp:taxon-name><tp:taxon-name-part taxon-name-part-type="genus" reg="Microgaster">Microgaster</tp:taxon-name-part> <tp:taxon-name-part taxon-name-part-type="species" reg="archboldensis">archboldensis</tp:taxon-name-part></tp:taxon-name></italic> and <italic><tp:taxon-name><tp:taxon-name-part taxon-name-part-type="genus" reg="Microgaster">M.</tp:taxon-name-part> <tp:taxon-name-part taxon-name-part-type="species" reg="syntopic">syntopic</tp:taxon-name-part></tp:taxon-name></italic> are very distinct and unique among all known species of <italic><tp:taxon-name><tp:taxon-name-part taxon-name-part-type="genus" reg="Microgaster">Microgaster</tp:taxon-name-part></tp:taxon-name></italic> from North America because of its color pattern, body size, and flagellomeres with three rows of placodes. The latter is the most important feature, as it had not been recorded from any known Nearctic species until now, and it was rather considered to characterize the different but related genus <italic><tp:taxon-name><tp:taxon-name-part taxon-name-part-type="genus" reg="Hygroplitis">Hygroplitis</tp:taxon-name-part></tp:taxon-name></italic> (e.g., <xref ref-type="bibr" rid="B10">Mason 1981</xref>). However, <italic><tp:taxon-name><tp:taxon-name-part taxon-name-part-type="genus" reg="Microgaster">M.</tp:taxon-name-part> <tp:taxon-name-part taxon-name-part-type="species" reg="archboldensis">archboldensis</tp:taxon-name-part></tp:taxon-name></italic> and <italic><tp:taxon-name><tp:taxon-name-part taxon-name-part-type="genus" reg="Microgaster">M.</tp:taxon-name-part> <tp:taxon-name-part taxon-name-part-type="species" reg="syntopic">syntopic</tp:taxon-name-part></tp:taxon-name></italic> clearly belong to <italic><tp:taxon-name><tp:taxon-name-part taxon-name-part-type="genus" reg="Microgaster">Microgaster</tp:taxon-name-part></tp:taxon-name></italic> as they both have pectinated tarsal claws, pleated hypopygium, apical tarsomeres not enlarged, and body not partially depressed (whereas <italic><tp:taxon-name><tp:taxon-name-part taxon-name-part-type="genus" reg="Hygroplitis">Hygroplitis</tp:taxon-name-part></tp:taxon-name></italic> has simple tarsal claws, inflexible hypopygium, apical tarsomeres enlarged and body partially depressed). Besides morphology, available DNA barcodes clearly place these new species within <italic><tp:taxon-name><tp:taxon-name-part taxon-name-part-type="genus" reg="Microgaster">Microgaster</tp:taxon-name-part></tp:taxon-name></italic> and not <italic><tp:taxon-name><tp:taxon-name-part taxon-name-part-type="genus" reg="Hygroplitis">Hygroplitis</tp:taxon-name-part></tp:taxon-name></italic>. <italic><tp:taxon-name><tp:taxon-name-part taxon-name-part-type="genus" reg="Microgaster">Microgaster</tp:taxon-name-part> <tp:taxon-name-part taxon-name-part-type="species" reg="archboldensis">archboldensis</tp:taxon-name-part></tp:taxon-name></italic> can in turn be separated from <italic><tp:taxon-name><tp:taxon-name-part taxon-name-part-type="genus" reg="Microgaster">M.</tp:taxon-name-part> <tp:taxon-name-part taxon-name-part-type="species" reg="syntopic">syntopic</tp:taxon-name-part></tp:taxon-name></italic> because of different color of front and mid legs, part of propodeum, scutellar disc and metanotum (compare Figs <xref ref-type="fig" rid="F4">4A, C, F</xref> versus Figs <xref ref-type="fig" rid="F5">5A, C, E</xref>); longer ovipositor sheaths, body length and fore wing length; and some additional minor differences in mesopleuron sculpture, and number of costulae in scutoscutellar sulcus. From a molecular perspective (DNA barcoding), the two species differ in 27 base pairs (bp), which amounts to a rather significant difference of more than 4.5% bp (the available sequences for <italic><tp:taxon-name><tp:taxon-name-part taxon-name-part-type="genus" reg="Microgaster">M.</tp:taxon-name-part> <tp:taxon-name-part taxon-name-part-type="species" reg="archboldensis">archboldensis</tp:taxon-name-part></tp:taxon-name></italic> represent almost complete barcodes with 626–627 bp, but the available sequences for <italic><tp:taxon-name><tp:taxon-name-part taxon-name-part-type="genus" reg="Microgaster">M.</tp:taxon-name-part> <tp:taxon-name-part taxon-name-part-type="species" reg="syntopic">syntopic</tp:taxon-name-part></tp:taxon-name></italic> are shorter at only 422–593 bp).</p></tp:treatment-sec><tp:treatment-sec sec-type="description" id="SECID0EF1AE"><title>Description.</title><p>Female. Head and mesosoma mostly black (except for reddish-orange spots on posterior half of propodeum, posterior margin of scutellar disc and central part of metanotum); metasoma with T1–3 reddish-orange, T4+ orange-yellow, hypopygium mostly yellow to yellow-white; front legs entirely dark brown to black; mid legs almost entirely dark brown to black (except for coxa, trochanter and trochantellus, which are partially orange and partially dark brown); hind legs mostly orange (except for posterior 0.3 of metatibia, metatibial spurs and metatarsus which are dark brown to black); wings strongly infumated, pterostigma and veins dark brown to black. Flagellomere with three rows of placodes. Scutoscutellar sulcus with 5–6 costulae. Hypopygium pleated. Tarsal claws pectinate. <bold>Body measurements (mm).</bold> Body L: 5.2 (5.4); fore wing L: 5.3 (5.5); ovipositor sheaths L: 1.28 (1.30); metafemur L/W: 1.64/0.51 (1.70/0.54); metatibia L: 1.96 (2.02); metatibia inner/outer spurs L: 0.76/0.47 (0.76/0.51); first metatarsus segment L: 0.97 (0.96); F1/2/3/14/15/16: 0.40/0.41/0.42/0.21/0.18/0.20 (0.40/0.43/0.43/0.24/0.20/0.21).</p><p>Male. As female.</p></tp:treatment-sec><tp:treatment-sec sec-type="Molecular data" id="SECID0EO1AE"><title>Molecular data.</title><p>Three barcode-compliant sequences, representing BIN <abbrev xmlns:xlink="http://www.w3.org/1999/xlink" content-type="institution" xlink:title="Barcode of Life Data System" id="ABBRID0EU1AE" xlink:type="simple">BOLD</abbrev>:AAZ7880 in <abbrev xmlns:xlink="http://www.w3.org/1999/xlink" content-type="institution" xlink:title="Barcode of Life Data System" id="ABBRID0EZ1AE" xlink:type="simple">BOLD</abbrev>.</p></tp:treatment-sec><tp:treatment-sec sec-type="distribution" id="SECID0E51AE"><title>Distribution.</title><p>United States: FL. Only known from the type locality, Archbold Biological Station.</p></tp:treatment-sec><tp:treatment-sec sec-type="etymology" id="SECID0ED2AE"><title>Etymology.</title><p>Named after the Archbold Biological Station in Florida, US, to recognize the extraordinary fauna of <tp:taxon-name><tp:taxon-name-part taxon-name-part-type="subfamily">Microgastrinae</tp:taxon-name-part></tp:taxon-name> (and certainly of many other taxa) that it harbors and protects.</p><!--PageBreak--></tp:treatment-sec><tp:treatment-sec sec-type="notes" id="SECID0EP2AE"><title>Notes.</title><p>In spite of the relatively strong morphological and molecular differences, <italic><tp:taxon-name><tp:taxon-name-part taxon-name-part-type="genus" reg="Microgaster">Microgaster</tp:taxon-name-part> <tp:taxon-name-part taxon-name-part-type="species" reg="archboldensis">archboldensis</tp:taxon-name-part></tp:taxon-name></italic> still seems very close to <italic><tp:taxon-name><tp:taxon-name-part taxon-name-part-type="genus" reg="Microgaster">M.</tp:taxon-name-part> <tp:taxon-name-part taxon-name-part-type="species" reg="syntopic">syntopic</tp:taxon-name-part></tp:taxon-name></italic>, and both are at least partially sympatric in central Florida. See Notes above (under <italic><tp:taxon-name><tp:taxon-name-part taxon-name-part-type="genus" reg="Diolcogaster">Diolcogaster</tp:taxon-name-part> <tp:taxon-name-part taxon-name-part-type="species" reg="ichiroi">ichiroi</tp:taxon-name-part></tp:taxon-name></italic>) for more details on the conservation value of all these species.</p></tp:treatment-sec><tp:treatment-sec><!--Section generated to contain objects referenced in tp:taxon-treatment.--><fig id="F5" position="float" orientation="portrait"><label>Figures 5.</label><caption><p>
                  <italic><tp:taxon-name><tp:taxon-name-part taxon-name-part-type="genus" reg="Microgaster">Microgaster</tp:taxon-name-part> <tp:taxon-name-part taxon-name-part-type="species" reg="syntopic">syntopic</tp:taxon-name-part></tp:taxon-name></italic>, female holotype.</p></caption><graphic xmlns:xlink="http://www.w3.org/1999/xlink" xlink:href="zookeys-730-123-g005.jpg" position="float" orientation="portrait" xlink:type="simple" id="oo_180230.jpg"/></fig></tp:treatment-sec><ref-list><ref id="B10"><mixed-citation xmlns:xlink="http://www.w3.org/1999/xlink" xlink:type="simple">
          <person-group><name name-style="western"><surname>Mason</surname><given-names>WRM</given-names></name></person-group> (<year>1981</year>) <source>The polyphyletic nature of <italic><tp:taxon-name><tp:taxon-name-part taxon-name-part-type="genus">Apanteles</tp:taxon-name-part></tp:taxon-name></italic> Foerster (<tp:taxon-name><tp:taxon-name-part taxon-name-part-type="order">Hymenoptera</tp:taxon-name-part></tp:taxon-name>: <tp:taxon-name><tp:taxon-name-part taxon-name-part-type="family">Braconidae</tp:taxon-name-part></tp:taxon-name>): A phylogeny and reclassification of <tp:taxon-name><tp:taxon-name-part taxon-name-part-type="subfamily">Microgastrinae</tp:taxon-name-part></tp:taxon-name>.</source> <publisher-name>Memoirs of the Entomological Society of Canada</publisher-name>, <publisher-loc>Ottawa, Canada</publisher-loc>, <size units="page">147 pp</size>.</mixed-citation></ref></ref-list></tp:taxon-treatment>
