# Supplementary material for: Ten unique and charismatic new species of Microgastrinae wasps (Hymenoptera, Braconidae) from North America
Source: Zookeys. 2018 Jan 18;(730):123–50. doi: 10.3897/zookeys.730.22869 (PMC5799786; doi:10.3897/zookeys.730.22869)
Supplement: XML Treatment for Microgaster syntopic [file zookeys.730.22869-treatment5.xml]

<!DOCTYPE tp:taxon-treatment
  PUBLIC "-//TaxonX//DTD Taxonomic Treatment Publishing DTD v0 20100105//EN" "tax-treatment-NSO.dtd">
<tp:taxon-treatment xmlns:tp="http://www.plazi.org/taxpub"><tp:treatment-meta><kwd-group><label>Taxon classification</label><kwd><named-content xmlns:xlink="http://www.w3.org/1999/xlink" content-type="kingdom">Animalia</named-content></kwd><kwd><named-content xmlns:xlink="http://www.w3.org/1999/xlink" content-type="order">Hymenoptera</named-content></kwd><kwd><named-content xmlns:xlink="http://www.w3.org/1999/xlink" content-type="family">Braconidae</named-content></kwd></kwd-group><mixed-citation publication-type="journal"><person-group><name><surname>Fernandez-Triana</surname><given-names>Jose</given-names></name></person-group><article-title>Ten unique and charismatic new species of <tp:taxon-name><tp:taxon-name-part taxon-name-part-type="subfamily">Microgastrinae</tp:taxon-name-part></tp:taxon-name> wasps (<tp:taxon-name><tp:taxon-name-part taxon-name-part-type="order">Hymenoptera</tp:taxon-name-part></tp:taxon-name>, <tp:taxon-name><tp:taxon-name-part taxon-name-part-type="family">Braconidae</tp:taxon-name-part></tp:taxon-name>) from North America</article-title><source>Zookeys</source><day>18</day><month>1</month><year>2018</year><volume>2018</volume><issue>730</issue><fpage>123</fpage><lpage>150</lpage><pub-id pub-id-type="doi">10.3897/zookeys.730.22869</pub-id></mixed-citation></tp:treatment-meta><tp:nomenclature><tp:taxon-name>
              <tp:taxon-name-part taxon-name-part-type="genus" reg="Microgaster">Microgaster</tp:taxon-name-part>
              <tp:taxon-name-part taxon-name-part-type="species" reg="syntopic">syntopic</tp:taxon-name-part>
              <object-id xmlns:xlink="http://www.w3.org/1999/xlink" content-type="zoobank" xlink:type="simple">http://zoobank.org/8F6554C3-FEE9-40D9-ADC7-414E4A9C1990</object-id>
            </tp:taxon-name><tp:taxon-authority>Fernandez-Triana</tp:taxon-authority><tp:taxon-status xmlns:xlink="http://www.w3.org/1999/xlink" xlink:type="simple">sp. n.</tp:taxon-status><xref ref-type="fig" rid="F5">Fig. 5</xref></tp:nomenclature><tp:treatment-sec sec-type="Holotype" id="SECID0ED5AE"><title>Holotype.</title><p>Female, <named-content xmlns:xlink="http://www.w3.org/1999/xlink" content-type="dwc:institutional_code" xlink:type="simple">CNC</named-content>, UNITED STATES. Holotype locality: Archbold Biological Station, Highlands County, Florida, USA.</p></tp:treatment-sec><tp:treatment-sec sec-type="Holotype labels" id="SECID0EI5AE"><title>Holotype labels.</title><p>First label: USA: FL, Highland Co./ Lake Placid/ Archibold Biol. Sta./ 8-14.ix.1987; FIT/ BRC HYMN TEAM. Second label: <ext-link xmlns:xlink="http://www.w3.org/1999/xlink" ext-link-type="uri" xlink:href="http://hol.osu.edu/spmInfo.html?id=CNC483215" xlink:type="simple">CNC483215</ext-link>.</p></tp:treatment-sec><tp:treatment-sec sec-type="Paratypes" id="SECID0EN5AE"><title>Paratypes.</title><p>2♀, 5 ♂ (<named-content xmlns:xlink="http://www.w3.org/1999/xlink" content-type="dwc:institutional_code" xlink:type="simple">CNC</named-content>) from the same locality than holotype, collecting dates: 26.iv.1967, 23.v.1967, 1–8.vi.1987, 9–22.vi.1987, 21.ix.1987; 3♀, 2 ♂ (<named-content xmlns:xlink="http://www.w3.org/1999/xlink" content-type="dwc:institutional_code" xlink:type="simple">CNC</named-content>) from USA, FL, Alachua County, Gainesville, American Entomological Institute, collecting dates: 1–15.ix.1987, 29.ix.1986, 6.x.1986, 24.vi–13.viii.1987; 4 ♂ (<named-content xmlns:xlink="http://www.w3.org/1999/xlink" content-type="dwc:institutional_code" xlink:type="simple">CNC</named-content>) USA, GA, McIntosh County, Sapelo Island, Oak forest, collecting dates: 20.vi–18.vii.1987, 15.vii-9.ix.1987. Voucher codes: CNCHYM 01664, CNCHYM 07428, CNCHYM 07429, <ext-link xmlns:xlink="http://www.w3.org/1999/xlink" ext-link-type="uri" xlink:href="http://hol.osu.edu/spmInfo.html?id=CNC280981" xlink:type="simple">CNC280981</ext-link>, <ext-link xmlns:xlink="http://www.w3.org/1999/xlink" ext-link-type="uri" xlink:href="http://hol.osu.edu/spmInfo.html?id=CNC280993" xlink:type="simple">CNC280993</ext-link>, <ext-link xmlns:xlink="http://www.w3.org/1999/xlink" ext-link-type="uri" xlink:href="http://hol.osu.edu/spmInfo.html?id=CNC280996" xlink:type="simple">CNC280996</ext-link>, <ext-link xmlns:xlink="http://www.w3.org/1999/xlink" ext-link-type="uri" xlink:href="http://hol.osu.edu/spmInfo.html?id=CNC483414" xlink:type="simple">CNC483414</ext-link>, <ext-link xmlns:xlink="http://www.w3.org/1999/xlink" ext-link-type="uri" xlink:href="http://hol.osu.edu/spmInfo.html?id=CNC483415" xlink:type="simple">CNC483415</ext-link>, <ext-link xmlns:xlink="http://www.w3.org/1999/xlink" ext-link-type="uri" xlink:href="http://hol.osu.edu/spmInfo.html?id=CNC483419" xlink:type="simple">CNC483419</ext-link>, <ext-link xmlns:xlink="http://www.w3.org/1999/xlink" ext-link-type="uri" xlink:href="http://hol.osu.edu/spmInfo.html?id=CNC483355" xlink:type="simple">CNC483355</ext-link>, <ext-link xmlns:xlink="http://www.w3.org/1999/xlink" ext-link-type="uri" xlink:href="http://hol.osu.edu/spmInfo.html?id=CNC489769" xlink:type="simple">CNC489769</ext-link>, <ext-link xmlns:xlink="http://www.w3.org/1999/xlink" ext-link-type="uri" xlink:href="http://hol.osu.edu/spmInfo.html?id=CNC489772" xlink:type="simple">CNC489772</ext-link>, <ext-link xmlns:xlink="http://www.w3.org/1999/xlink" ext-link-type="uri" xlink:href="http://hol.osu.edu/spmInfo.html?id=CNC489778" xlink:type="simple">CNC489778</ext-link>, <ext-link xmlns:xlink="http://www.w3.org/1999/xlink" ext-link-type="uri" xlink:href="http://hol.osu.edu/spmInfo.html?id=CNC841837" xlink:type="simple">CNC841837</ext-link>–<ext-link xmlns:xlink="http://www.w3.org/1999/xlink" ext-link-type="uri" xlink:href="http://hol.osu.edu/spmInfo.html?id=CNC841839" xlink:type="simple">CNC841839</ext-link>. Some specimens were collected with Malaise trap and others with flight interception traps.</p><fig id="F5" position="float" orientation="portrait"><label>Figures 5.</label><caption><p>
                  <italic><tp:taxon-name><tp:taxon-name-part taxon-name-part-type="genus" reg="Microgaster">Microgaster</tp:taxon-name-part> <tp:taxon-name-part taxon-name-part-type="species" reg="syntopic">syntopic</tp:taxon-name-part></tp:taxon-name></italic>, female holotype.</p></caption><graphic xmlns:xlink="http://www.w3.org/1999/xlink" xlink:href="zookeys-730-123-g005.jpg" position="float" orientation="portrait" xlink:type="simple" id="oo_180230.jpg"/></fig></tp:treatment-sec><tp:treatment-sec sec-type="diagnosis" id="SECID0EK6AE"><title>Diagnosis.</title><p>See <italic><tp:taxon-name><tp:taxon-name-part taxon-name-part-type="genus" reg="Microgaster">Microgaster</tp:taxon-name-part> <tp:taxon-name-part taxon-name-part-type="species" reg="archboldensis">archboldensis</tp:taxon-name-part></tp:taxon-name></italic> above for details on how these two species are distinct from each other and from all other known <italic><tp:taxon-name><tp:taxon-name-part taxon-name-part-type="genus" reg="Microgaster">Microgaster</tp:taxon-name-part></tp:taxon-name></italic> in North America.</p></tp:treatment-sec><tp:treatment-sec sec-type="description" id="SECID0EDAAG"><title>Description.</title><p>Female. Head and mesosoma black; metasoma with T1–3 reddish-orange, T4+ and hypopygium orange-yellow; all legs mostly reddish-orange (except for posterior 0.2–0.1 of metatibia, metatibial spurs and metatarsus which are dark brown to black); wings strongly infumated, pterostigma and veins dark brown to black. Flagellomere with three rows of placodes. Scutoscutellar sulcus usually with 7–8 costulae (rarely with 5–6). Hypopygium pleated. Tarsal claws pectinate. <bold>Body measurements (mm).</bold> Body L: 4.6 (4.6–5.2); fore wing L: 4.9 (4.8–5.3); ovipositor sheaths L: 0.85 (0.86–0.94); metafemur L/W: 1.56/0.46 (1.50–1.63/0.50–0.54); metatibia L: 1.82 (1.82–1.98); metatibia inner/outer spurs L: 0.66/0.41 (0.70–0.78/0.46–0.50); first metatarsus segment L: 0.83 (0.80–0.98); F1/2/3/14/15/16: 0.40/0.40/0.40/0.19/0.18/0.20 (0.38–0.43/0.39–0.45/0.40–0.44/0.19–0.20/0.16/0.19–0.20).</p><p>Male. As female.</p></tp:treatment-sec><tp:treatment-sec sec-type="Molecular data" id="SECID0EMAAG"><title>Molecular data.</title><p>Two sequences, one of them barcode-compliant, representing BIN <abbrev xmlns:xlink="http://www.w3.org/1999/xlink" content-type="institution" xlink:title="Barcode of Life Data System" id="ABBRID0ESAAG" xlink:type="simple">BOLD</abbrev>:AAZ7881 in <abbrev xmlns:xlink="http://www.w3.org/1999/xlink" content-type="institution" xlink:title="Barcode of Life Data System" id="ABBRID0EXAAG" xlink:type="simple">BOLD</abbrev>.</p></tp:treatment-sec><tp:treatment-sec sec-type="distribution" id="SECID0E3AAG"><title>Distribution.</title><p>United States: FL, GA. Only known from two localities in Florida and one in Georgia.</p></tp:treatment-sec><tp:treatment-sec sec-type="etymology" id="SECID0EBBAG"><title>Etymology.</title><p>Derived from Greek, ‘syntopic’ meaning ‘from the same place’, a term used in Zoology to reference two or more related species which can occupy the same locality/habitat, and could possibly hybridize or even be sister species (see explanation of the concept in <xref ref-type="bibr" rid="B14">Rivas 1964</xref>). The name refers to this species being syntopic with <italic><tp:taxon-name><tp:taxon-name-part taxon-name-part-type="genus" reg="Microgaster">Microgaster</tp:taxon-name-part> <tp:taxon-name-part taxon-name-part-type="species" reg="archboldensis">archboldensis</tp:taxon-name-part></tp:taxon-name></italic> <!--PageBreak-->(at least around Archbold Biological Station, where both species were collected, sometimes on the same date and by the same Malaise trap).</p></tp:treatment-sec><tp:treatment-sec sec-type="notes" id="SECID0EYBAG"><title>Notes.</title><p>See Notes above (under <italic><tp:taxon-name><tp:taxon-name-part taxon-name-part-type="genus" reg="Diolcogaster">Diolcogaster</tp:taxon-name-part> <tp:taxon-name-part taxon-name-part-type="species" reg="ichiroi">ichiroi</tp:taxon-name-part></tp:taxon-name></italic>) for more details on the conservation value of these species.</p></tp:treatment-sec><ref-list><ref id="B14"><mixed-citation xmlns:xlink="http://www.w3.org/1999/xlink" xlink:type="simple">
          <person-group><name name-style="western"><surname>Rivas</surname><given-names>LR</given-names></name></person-group> (<year>1964</year>) <article-title>A reinterpretation of the concepts “Sympatric” and “Allopatric” with proposal of the additional terms “Syntopic” and “Allotopic”.</article-title> <source>Systematic Zoology</source> <volume>13</volume>(<issue>1</issue>): <fpage>42</fpage>–<lpage>43</lpage>. <ext-link xlink:type="simple" ext-link-type="doi" xlink:href="10.2307/2411436">https://doi.org/10.2307/2411436</ext-link></mixed-citation></ref></ref-list></tp:taxon-treatment>
