# Supplementary material for: Ten unique and charismatic new species of Microgastrinae wasps (Hymenoptera, Braconidae) from North America
Source: Zookeys. 2018 Jan 18;(730):123–50. doi: 10.3897/zookeys.730.22869 (PMC5799786; doi:10.3897/zookeys.730.22869)
Supplement: XML Treatment for Microplitis julioalbertoi [file zookeys.730.22869-treatment9.xml]

<!DOCTYPE tp:taxon-treatment
  PUBLIC "-//TaxonX//DTD Taxonomic Treatment Publishing DTD v0 20100105//EN" "tax-treatment-NSO.dtd">
<tp:taxon-treatment xmlns:tp="http://www.plazi.org/taxpub"><tp:treatment-meta><kwd-group><label>Taxon classification</label><kwd><named-content xmlns:xlink="http://www.w3.org/1999/xlink" content-type="kingdom">Animalia</named-content></kwd><kwd><named-content xmlns:xlink="http://www.w3.org/1999/xlink" content-type="order">Hymenoptera</named-content></kwd><kwd><named-content xmlns:xlink="http://www.w3.org/1999/xlink" content-type="family">Braconidae</named-content></kwd></kwd-group><mixed-citation publication-type="journal"><person-group><name><surname>Fernandez-Triana</surname><given-names>Jose</given-names></name></person-group><article-title>Ten unique and charismatic new species of <tp:taxon-name><tp:taxon-name-part taxon-name-part-type="subfamily">Microgastrinae</tp:taxon-name-part></tp:taxon-name> wasps (<tp:taxon-name><tp:taxon-name-part taxon-name-part-type="order">Hymenoptera</tp:taxon-name-part></tp:taxon-name>, <tp:taxon-name><tp:taxon-name-part taxon-name-part-type="family">Braconidae</tp:taxon-name-part></tp:taxon-name>) from North America</article-title><source>Zookeys</source><day>18</day><month>1</month><year>2018</year><volume>2018</volume><issue>730</issue><fpage>123</fpage><lpage>150</lpage><pub-id pub-id-type="doi">10.3897/zookeys.730.22869</pub-id></mixed-citation></tp:treatment-meta><tp:nomenclature><tp:taxon-name>
              <tp:taxon-name-part taxon-name-part-type="genus" reg="Microplitis">Microplitis</tp:taxon-name-part>
              <tp:taxon-name-part taxon-name-part-type="species" reg="julioalbertoi">julioalbertoi</tp:taxon-name-part>
              <object-id xmlns:xlink="http://www.w3.org/1999/xlink" content-type="zoobank" xlink:type="simple">http://zoobank.org/51630C1F-BC61-4453-AF33-B2E7F15F56E6</object-id>
            </tp:taxon-name><tp:taxon-authority>Fernandez-Triana</tp:taxon-authority><tp:taxon-status xmlns:xlink="http://www.w3.org/1999/xlink" xlink:type="simple">sp. n.</tp:taxon-status><xref ref-type="fig" rid="F9">Fig. 9</xref></tp:nomenclature><tp:treatment-sec sec-type="Holotype" id="SECID0EFSAG"><title>Holotype.</title><p>Female, <named-content xmlns:xlink="http://www.w3.org/1999/xlink" content-type="dwc:institutional_code" xlink:type="simple">CNC</named-content>, UNITED STATES. Holotype locality: Millen, Georgia, USA.</p></tp:treatment-sec><tp:treatment-sec sec-type="Holotype labels" id="SECID0EKSAG"><title>Holotype labels.</title><p>First label: Millen Ga./25.VIII.1957/J.G. Chillcott. Second label: <ext-link xmlns:xlink="http://www.w3.org/1999/xlink" ext-link-type="uri" xlink:href="http://hol.osu.edu/spmInfo.html?id=CNC666523" xlink:type="simple">CNC666523</ext-link>.</p></tp:treatment-sec><tp:treatment-sec sec-type="Paratype" id="SECID0EPSAG"><title>Paratype.</title><p>1 ♀ (<named-content xmlns:xlink="http://www.w3.org/1999/xlink" content-type="dwc:institutional_code" xlink:type="simple">CNC</named-content>), United States: GA, Hiawassee, Towns County, 610m.</p></tp:treatment-sec><tp:treatment-sec sec-type="material" id="SECID0EUSAG"><title>Other material.</title><p>1 ♀ (<named-content xmlns:xlink="http://www.w3.org/1999/xlink" content-type="dwc:institutional_code" xlink:type="simple">CNC</named-content>), United States: CT, East Hartford.</p><fig id="F9" position="float" orientation="portrait"><label>Figures 9.</label><caption><p>
                  <italic><tp:taxon-name><tp:taxon-name-part taxon-name-part-type="genus" reg="Microplitis">Microplitis</tp:taxon-name-part> <tp:taxon-name-part taxon-name-part-type="species" reg="julioalbertoi">julioalbertoi</tp:taxon-name-part></tp:taxon-name></italic>, female holotype.</p></caption><graphic xmlns:xlink="http://www.w3.org/1999/xlink" xlink:href="zookeys-730-123-g009.jpg" position="float" orientation="portrait" xlink:type="simple" id="oo_180234.jpg"/></fig></tp:treatment-sec><tp:treatment-sec sec-type="diagnosis" id="SECID0ERTAG"><title>Diagnosis.</title><p>This is one of three species of <italic><tp:taxon-name><tp:taxon-name-part taxon-name-part-type="genus" reg="Microplitis">Microplitis</tp:taxon-name-part></tp:taxon-name></italic> described in this paper with elongate mouth parts (the other two being <italic><tp:taxon-name><tp:taxon-name-part taxon-name-part-type="genus" reg="Microplitis">M.</tp:taxon-name-part> <tp:taxon-name-part taxon-name-part-type="species" reg="juanmanueli">juanmanueli</tp:taxon-name-part></tp:taxon-name></italic> and <italic><tp:taxon-name><tp:taxon-name-part taxon-name-part-type="genus" reg="Microplitis">M.</tp:taxon-name-part> <tp:taxon-name-part taxon-name-part-type="species" reg="mariamargaritae">mariamargaritae</tp:taxon-name-part></tp:taxon-name></italic>). Until now, no <italic><tp:taxon-name><tp:taxon-name-part taxon-name-part-type="genus" reg="Microplitis">Microplitis</tp:taxon-name-part></tp:taxon-name></italic> in North America had been reported to have that character. <italic><tp:taxon-name><tp:taxon-name-part taxon-name-part-type="genus" reg="Microplitis">M.</tp:taxon-name-part> <tp:taxon-name-part taxon-name-part-type="species" reg="julioalbertoi">julioalbertoi</tp:taxon-name-part></tp:taxon-name></italic> has a much shorter and stout metafemur (2.6 × as long as wide; as compared with 2.8–3.3 × in the other two species). It further differs from <italic><tp:taxon-name><tp:taxon-name-part taxon-name-part-type="genus" reg="Microplitis">M.</tp:taxon-name-part> <tp:taxon-name-part taxon-name-part-type="species" reg="mariamargaritae">mariamargaritae</tp:taxon-name-part></tp:taxon-name></italic> in having an enlarged and acute hypopygium, with much longer ovipositor sheaths; and it can be separate from <italic><tp:taxon-name><tp:taxon-name-part taxon-name-part-type="genus" reg="Microplitis">M.</tp:taxon-name-part> <tp:taxon-name-part taxon-name-part-type="species" reg="juanmanueli">juanmanueli</tp:taxon-name-part></tp:taxon-name></italic> because of its normal-sized metasoma (metasoma being extraordinarily large in <italic><tp:taxon-name><tp:taxon-name-part taxon-name-part-type="genus" reg="Microplitis">M.</tp:taxon-name-part> <tp:taxon-name-part taxon-name-part-type="species" reg="juanmanueli">juanmanueli</tp:taxon-name-part></tp:taxon-name></italic>). <italic><tp:taxon-name><tp:taxon-name-part taxon-name-part-type="genus" reg="Microplitis">M.</tp:taxon-name-part> <tp:taxon-name-part taxon-name-part-type="species" reg="julioalbertoi">julioalbertoi</tp:taxon-name-part></tp:taxon-name></italic> is also similar to <italic><tp:taxon-name><tp:taxon-name-part taxon-name-part-type="genus" reg="Microplitis">M.</tp:taxon-name-part> <tp:taxon-name-part taxon-name-part-type="species" reg="jorgeluisi">jorgeluisi</tp:taxon-name-part></tp:taxon-name></italic>, but that species does not have elongated mouth parts, its palpi are yellow (dark brown in <italic><tp:taxon-name><tp:taxon-name-part taxon-name-part-type="genus" reg="Microplitis">M.</tp:taxon-name-part> <tp:taxon-name-part taxon-name-part-type="species" reg="julioalbertoi">julioalbertoi</tp:taxon-name-part></tp:taxon-name></italic>) and the ovipositor sheaths do not have any setae (ovipositor with apical 0.3 with numerous setae which are as long as ovipositor sheaths width in <italic><tp:taxon-name><tp:taxon-name-part taxon-name-part-type="genus" reg="Microplitis">M.</tp:taxon-name-part> <tp:taxon-name-part taxon-name-part-type="species" reg="julioalbertoi">julioalbertoi</tp:taxon-name-part></tp:taxon-name></italic>).</p></tp:treatment-sec><tp:treatment-sec sec-type="description" id="SECID0ETXAG"><title>Description.</title><p>Body reddish-brown, legs mostly orange-yellow (except for coxae). Wings entirely infumated, veins dark brown. Head finely sculptured, mesosoma and metasoma mostly smooth dorsally (except for strongly sculptured T1). Ovipositor sheaths smooth, with setae as long as sheaths width. Head elongate; malar line longer than mandible base; labrum large; mandibles very long and strongly curved; glossa <!--PageBreak-->elongate. Hypopygium elongate and sharply acute, projecting considerably beyond last tergum. Ovipositor sheaths relatively long. Fore wing with vein R1 much shorter than pterostigma. Legs with tarsal claws simple. <bold>Body measurements (mm).</bold> Measurements (mm). Body L: 5.2 (5.2–5.5); fore wing L: 4.2 (4.3–4.5); ovipositor sheaths L: 0.95 (0.77–0.83); metafemur L/W: 1.04/0.40 (1.10/0.45); metatibia L: 1.54 (1.64); metatibia inner/outer spurs L: 0.16/0.16 (0.16/0.15); first segment of metatarsus L: 0.48 (0.49); F1/2/3/14/15/16: 0.27/0.26/0.25/0.14/0.13/0.20 (0.28/0.27/0.25/0.15/0.15/0.19); ocular–ocellar line: 0.24 (0.22); interocellar distance: 0.22 (0.17); posterior ocellus diameter: 0.09 (0.09).</p></tp:treatment-sec><tp:treatment-sec sec-type="distribution" id="SECID0E4XAG"><title>Distribution.</title><p>United States: GA, CT.</p></tp:treatment-sec><tp:treatment-sec sec-type="etymology" id="SECID0ECYAG"><title>Etymology.</title><p>Named after my brother Julio Alberto, as appreciation for his love and for all the experiences we have lived together over the years (including helping me to collect insects).</p></tp:treatment-sec><tp:treatment-sec sec-type="comments" id="SECID0EHYAG"><title>Comments.</title><p>The location of the female specimen from CT is roughly 1,500 kilometers north of the specimens from GA. However, no morphological differences to separate them could be found, and thus all are kept as one species for now (although the CT specimen is not considered as a paratype). No biological or molecular data is known for this species.</p></tp:treatment-sec></tp:taxon-treatment>
