# Supplementary material for: Ten unique and charismatic new species of Microgastrinae wasps (Hymenoptera, Braconidae) from North America
Source: Zookeys. 2018 Jan 18;(730):123–50. doi: 10.3897/zookeys.730.22869 (PMC5799786; doi:10.3897/zookeys.730.22869)
Supplement: XML Treatment for Microplitis mariamargaritae [file zookeys.730.22869-treatment10.xml]

<!DOCTYPE tp:taxon-treatment
  PUBLIC "-//TaxonX//DTD Taxonomic Treatment Publishing DTD v0 20100105//EN" "tax-treatment-NSO.dtd">
<tp:taxon-treatment xmlns:tp="http://www.plazi.org/taxpub"><tp:treatment-meta><kwd-group><label>Taxon classification</label><kwd><named-content xmlns:xlink="http://www.w3.org/1999/xlink" content-type="kingdom">Animalia</named-content></kwd><kwd><named-content xmlns:xlink="http://www.w3.org/1999/xlink" content-type="order">Hymenoptera</named-content></kwd><kwd><named-content xmlns:xlink="http://www.w3.org/1999/xlink" content-type="family">Braconidae</named-content></kwd></kwd-group><mixed-citation publication-type="journal"><person-group><name><surname>Fernandez-Triana</surname><given-names>Jose</given-names></name></person-group><article-title>Ten unique and charismatic new species of <tp:taxon-name><tp:taxon-name-part taxon-name-part-type="subfamily">Microgastrinae</tp:taxon-name-part></tp:taxon-name> wasps (<tp:taxon-name><tp:taxon-name-part taxon-name-part-type="order">Hymenoptera</tp:taxon-name-part></tp:taxon-name>, <tp:taxon-name><tp:taxon-name-part taxon-name-part-type="family">Braconidae</tp:taxon-name-part></tp:taxon-name>) from North America</article-title><source>Zookeys</source><day>18</day><month>1</month><year>2018</year><volume>2018</volume><issue>730</issue><fpage>123</fpage><lpage>150</lpage><pub-id pub-id-type="doi">10.3897/zookeys.730.22869</pub-id></mixed-citation></tp:treatment-meta><tp:nomenclature><tp:taxon-name>
              <tp:taxon-name-part taxon-name-part-type="genus" reg="Microplitis">Microplitis</tp:taxon-name-part>
              <tp:taxon-name-part taxon-name-part-type="species" reg="mariamargaritae">mariamargaritae</tp:taxon-name-part>
              <object-id xmlns:xlink="http://www.w3.org/1999/xlink" content-type="zoobank" xlink:type="simple">http://zoobank.org/A6D67F7D-36A3-40B3-9249-546C82FCE646</object-id>
            </tp:taxon-name><tp:taxon-authority>Fernandez-Triana</tp:taxon-authority><tp:taxon-status xmlns:xlink="http://www.w3.org/1999/xlink" xlink:type="simple">sp. n.</tp:taxon-status><xref ref-type="fig" rid="F10">Fig. 10</xref><!--PageBreak--></tp:nomenclature><tp:treatment-sec sec-type="Holotype" id="SECID0E1ZAG"><title>Holotype.</title><p>Female, <named-content xmlns:xlink="http://www.w3.org/1999/xlink" content-type="dwc:institutional_code" xlink:type="simple">CNC</named-content>, UNITED STATES. Holotype locality: Great Sand Dunes National Park and Preserve, 2316m, Colorado, USA.</p></tp:treatment-sec><tp:treatment-sec sec-type="Holotype labels" id="SECID0E6ZAG"><title>Holotype labels.</title><p>First label: COLO., Great Sand/Dunes Nat. Mon./1.VIII.68, 7600’/E.C.Becker. Second label: <ext-link xmlns:xlink="http://www.w3.org/1999/xlink" ext-link-type="uri" xlink:href="http://hol.osu.edu/spmInfo.html?id=CNC666524" xlink:type="simple">CNC666524</ext-link>.</p><fig id="F10" position="float" orientation="portrait"><label>Figures 10.</label><caption><p>
                  <italic><tp:taxon-name><tp:taxon-name-part taxon-name-part-type="genus" reg="Microplitis">Microplitis</tp:taxon-name-part> <tp:taxon-name-part taxon-name-part-type="species" reg="mariamargaritae">mariamargaritae</tp:taxon-name-part></tp:taxon-name></italic>, female holotype.</p></caption><graphic xmlns:xlink="http://www.w3.org/1999/xlink" xlink:href="zookeys-730-123-g010.jpg" position="float" orientation="portrait" xlink:type="simple" id="oo_180235.jpg"/></fig></tp:treatment-sec><tp:treatment-sec sec-type="diagnosis" id="SECID0E31AG"><title>Diagnosis.</title><p>This is one of three species of <italic><tp:taxon-name><tp:taxon-name-part taxon-name-part-type="genus" reg="Microplitis">Microplitis</tp:taxon-name-part></tp:taxon-name></italic> described in this paper with elongate mouth parts (the other two being <italic><tp:taxon-name><tp:taxon-name-part taxon-name-part-type="genus" reg="Microplitis">M.</tp:taxon-name-part> <tp:taxon-name-part taxon-name-part-type="species" reg="juanmanueli">juanmanueli</tp:taxon-name-part></tp:taxon-name></italic> and <italic><tp:taxon-name><tp:taxon-name-part taxon-name-part-type="genus" reg="Microplitis">M.</tp:taxon-name-part> <tp:taxon-name-part taxon-name-part-type="species" reg="julioalbertoi">julioalbertoi</tp:taxon-name-part></tp:taxon-name></italic>). Until now, no <italic><tp:taxon-name><tp:taxon-name-part taxon-name-part-type="genus" reg="Microplitis">Microplitis</tp:taxon-name-part></tp:taxon-name></italic> in North America had been reported to have that character. <italic><tp:taxon-name><tp:taxon-name-part taxon-name-part-type="genus" reg="Microplitis">M.</tp:taxon-name-part> <tp:taxon-name-part taxon-name-part-type="species" reg="juanmanueli">juanmanueli</tp:taxon-name-part></tp:taxon-name></italic> and <italic><tp:taxon-name><tp:taxon-name-part taxon-name-part-type="genus" reg="Microplitis">M.</tp:taxon-name-part> <tp:taxon-name-part taxon-name-part-type="species" reg="julioalbertoi">julioalbertoi</tp:taxon-name-part></tp:taxon-name></italic> have enlarged and modified hypopygiums, whereas <italic><tp:taxon-name><tp:taxon-name-part taxon-name-part-type="genus" reg="Microplitis">M.</tp:taxon-name-part> <tp:taxon-name-part taxon-name-part-type="species" reg="mariamargaritae">mariamargaritae</tp:taxon-name-part></tp:taxon-name></italic> has a normal sized hypopygium (i.e., not extending significantly beyond the tip of metasoma). Also <italic><tp:taxon-name><tp:taxon-name-part taxon-name-part-type="genus" reg="Microplitis">M.</tp:taxon-name-part> <tp:taxon-name-part taxon-name-part-type="species" reg="mariamargaritae">mariamargaritae</tp:taxon-name-part></tp:taxon-name></italic> has a relatively narrow T1 (3.0 × as long as wide at posterior margin) which is parallel-sided for most of it length and then narrows toward posterior margin (thus anterior margin of tergite is wider than posterior margin); whereas in both <italic><tp:taxon-name><tp:taxon-name-part taxon-name-part-type="genus" reg="Microplitis">M.</tp:taxon-name-part> <tp:taxon-name-part taxon-name-part-type="species" reg="juanmanueli">juanmanueli</tp:taxon-name-part></tp:taxon-name></italic> and <italic><tp:taxon-name><tp:taxon-name-part taxon-name-part-type="genus" reg="Microplitis">M.</tp:taxon-name-part> <tp:taxon-name-part taxon-name-part-type="species" reg="julioalbertoi">julioalbertoi</tp:taxon-name-part></tp:taxon-name></italic> T1 is relatively wider (at most 2.5 × as long as wide at posterior margin), with tergite widening towards posterior margin and only slightly narrowing on posterior 0.2 or less (but even then having anterior and posterior margins of tergite about the same width).</p></tp:treatment-sec><tp:treatment-sec sec-type="description" id="SECID0EI5AG"><title>Description.</title><p>Body dark brown to black, legs mostly orange-yellow (except for coxae). Wings infumated on anterior 0.6, with most veins dark brown. Head coarsely sculptured, mesosoma and metasoma mostly smooth dorsally. Ovipositor sheaths <!--PageBreak-->smooth. Head elongate; malar line longer than mandible base; labrum large; mandibles very long and strongly curved; glossa elongate. Fore wing with vein R1 much shorter than pterostigma. Legs with tarsal claws simple. <bold>Body measurements (mm).</bold> Body L: 4.3; fore wing L: 4.2; ovipositor sheaths L: 0.40; metafemur L/W: 1.06/0.38; <!--PageBreak-->metatibia L: 1.42; metatibia inner/outer spurs L: 0.15/0.15; first segment of metatarsus L: 0.55; F1/2/3/14/15/16: 0.30/0.28/0.27/0.17/0.15/0.20; ocular–ocellar line: 0.20; interocellar distance: 0.19; posterior ocellus diameter: 0.09.</p></tp:treatment-sec><tp:treatment-sec sec-type="distribution" id="SECID0EU5AG"><title>Distribution.</title><p>United States: CO.</p></tp:treatment-sec><tp:treatment-sec sec-type="etymology" id="SECID0EZ5AG"><title>Etymology.</title><p>Named after my sister María Margarita, as appreciation for her love and for all the experiences we have lived together over the years (including helping me to collect insects).</p></tp:treatment-sec><tp:treatment-sec sec-type="comments" id="SECID0E55AG"><title>Comments.</title><p>No biological or molecular data is known for this species. Until now, seven endemic insect species had been recorded from the Great Sand Dunes National Park and Preserve (<ext-link xmlns:xlink="http://www.w3.org/1999/xlink" xlink:type="simple" ext-link-type="uri" xlink:href="https://www.nps.gov/grsa/learn/nature/insects.htm">https://www.nps.gov/grsa/learn/nature/insects.htm</ext-link>). Thus <italic><tp:taxon-name><tp:taxon-name-part taxon-name-part-type="genus" reg="Microplitis">Microplitis</tp:taxon-name-part> <tp:taxon-name-part taxon-name-part-type="species" reg="mariamargaritae">mariamargaritae</tp:taxon-name-part></tp:taxon-name></italic> becomes the eight endemic species from that significant natural area.</p><fig id="F11" position="float" orientation="portrait"><label>Figure 11.</label><caption><p>Distribution map of the ten newly described species of <tp:taxon-name><tp:taxon-name-part taxon-name-part-type="subfamily">Microgastrinae</tp:taxon-name-part></tp:taxon-name> in North America.</p></caption><graphic xmlns:xlink="http://www.w3.org/1999/xlink" xlink:href="zookeys-730-123-g011.jpg" position="float" orientation="portrait" xlink:type="simple" id="oo_180236.jpg"/></fig></tp:treatment-sec></tp:taxon-treatment>
